# Supplementary material for: The emerin-binding transcription factor Lmo7 is regulated by association with p130Cas at focal adhesions
Source: PeerJ. 2013 Aug 20;1:e134. doi: 10.7717/peerj.134 (PMC3757464; doi:10.7717/peerj.134)
Supplement: Figure S1 [file peerj-01-134-s001.xlsx]

## Sheet: 092010
Experiment #1 09/16/2010
Exported RQ Study Sample Summary
Document Name: 091610-an c.sdm
Plate Type: ddCt Study
User: ABI7300-1
Document Information
Operator: ABI7300-1
Last Modified: Thursday	September 16	2010 16:54:35
Instrument Type: Applied Biosystems 7300 Real-Time PCR System
Comments:
SDS v1.4
Thermal Cycler Profile
Stage	Repetitions	Temperature	Time	Ramp Rate	Auto Increment
1	1	50.0 °C	02:00:00	100
2	1	95.0 °C	10:00:00	100
3	40	95.0 °C	00:15:00	100
		60.0 °C	01:00:00	100
2700 Mode
Data Collection : Stage 3 Step 2
PCR Volume: 25 µL
Calibrator	wt
Endogenous Control	18S
RQ Min/Max Calculation Type	Advanced
Confidence	0.95
Sample	Detector	Task	Avg Ct	Avg dCt	dCt Std Err	ddCt	RQ	RQ Min	RQ Max	Outliers Removed
wt	18S	ENDO	9.301							0
null	18S	ENDO	9.068							0
wt	rb11	Target	25.255	15.954	0.075	0	1	0.865	1.156	0
wt	Mef2B	Target	33.442	24.142	0.141	0	1	0.762	1.312	0
null	rb11	Target	24.988	15.921	0.073	-0.033	1.023	0.889	1.178	0
null	Mef2B	Target	32.644	23.577	0.199	-0.565	1.479	1.008	2.171	0
wt	Mef2C	Target	38.552	29.251	0.565	0	1	0.337	2.965	0
null	Mef2C	Target	37.898	28.83	0.111	-0.421	1.339	1.081	1.659	0
wt	Id2	Target	37.285	27.984	0.354	0	1	0.506	1.977	0
null	Id2	Target	36.14	27.073	0.568	-0.911	1.881	0.631	5.608	0
wt	Crebbp	Target	34.507	25.206	0.269	0	1	0.595	1.68	0
null	Crebbp	Target	33.811	24.744	0.167	-0.462	1.378	0.999	1.9	0
Experiment #2 09/20/2010
Exported RQ Study Sample Summary
Document Name: 092010-an.sdm
Plate Type: ddCt Study
User: ABI7300-1
Document Information
Operator: ABI7300-1
Last Modified: Monday	September 20	2010 16:07:08
Instrument Type: Applied Biosystems 7300 Real-Time PCR System
Comments:
SDS v1.4
Thermal Cycler Profile
Stage	Repetitions	Temperature	Time	Ramp Rate	Auto Increment
1	1	50.0 °C	02:00:00	100
2	1	95.0 °C	10:00:00	100
3	40	95.0 °C	00:15:00	100
		60.0 °C	01:00:00	100
2700 Mode
Data Collection : Stage 3 Step 2
PCR Volume: 25 µL
Calibrator	wt
Endogenous Control	18S
RQ Min/Max Calculation Type	Advanced
Confidence	0.95
Sample	Detector	Task	Avg Ct	Avg dCt	dCt Std Err	ddCt	RQ	RQ Min	RQ Max
wt	18S	ENDO	6.024
wt	Pcaf	Target	29.712	23.688	0.145	0	1	0.757	1.321
-	18S	ENDO	5.724
-	Pcaf	Target	28.89	23.166	0.112	-0.522	1.436	1.121	1.84
wt	mef2D	Target	29.72	23.695	0.254	0	1	0.613	1.631
wt	mbnl	Target	36.566	30.541	0.275	0	1	0.589	1.697
-	mef2D	Target	31.537	25.813	0.037	2.117	0.23	0.214	0.248
-	mbnl	Target	33.695	27.971	0.318	-2.57	5.94	3.22	10.956
wt	rbl1	Target	24.433	18.408	0.06	0	1	0.89	1.123
-	rbl1	Target	23.97	18.246	0.03	-0.163	1.119	1.055	1.187
Experiment #3 09/22/2010
Exported RQ Study Sample Summary
Document Name: 092210-an c.sdm
Plate Type: ddCt Study
User: ABI7300-1
Document Information
Operator: ABI7300-1
Last Modified: Wednesday	September 22	2010 13:06:42
Instrument Type: Applied Biosystems 7300 Real-Time PCR System
Comments:
SDS v1.4
Thermal Cycler Profile
Stage	Repetitions	Temperature	Time	Ramp Rate	Auto Increment
1	1	50.0 °C	02:00:00	100
2	1	95.0 °C	10:00:00	100
3	40	95.0 °C	00:15:00	100
		60.0 °C	01:00:00	100
2700 Mode
Data Collection : Stage 3 Step 2
PCR Volume: 25 µL
Calibrator	wt
Endogenous Control	18S
RQ Min/Max Calculation Type	Advanced
Confidence	0.95
Sample	Detector	Task	Avg Ct	Avg dCt	dCt Std Err	ddCt	RQ	RQ Min	RQ Max	Outliers Removed
wt	18S	ENDO	6.011							0
wt	Pcaf	Target	29.524	23.513	0.028	0	1	0.94	1.064	0
-	18S	ENDO	6.18							0
-	Pcaf	Target	28.907	22.726	0.103	-0.787	1.726	1.376	2.165	0
wt	mef2D	Target	30.231	24.22	0.115	0	1	0.777	1.288	0
wt	mbnl	Target	33.333	27.322	0.093	0	1	0.814	1.229	0
-	mef2D	Target	32.041	25.86	0.064	1.64	0.321	0.284	0.363	0
-	mbnl	Target	32.051	25.871	0.067	-1.451	2.734	2.36	3.168	0
wt	Mef2C	Target	35.493	29.482	0.108	0	1	0.789	1.268	0
-	Mef2C	Target	35.913	29.732	0.225	0.25	0.841	0.546	1.296	0
wt	Id2	Target	39.205	33.194	0.137	0	1	0.74	1.352	0
-	Id2	Target	36.323	30.142	0.326	-3.052	8.294	4.045	17.009	0
wt	Crebbp	Target	34.619	28.608	0.197	0	1	0.684	1.461	0
-	Crebbp	Target	34.152	27.971	0.111	-0.637	1.555	1.256	1.926	0
Experiment #4 12/10/2010
Exported RQ Study Sample Summary
Document Name: 121010.sdm
Plate Type: ddCt Study
User: ABI7300-1
Document Information
Operator: ABI7300-1
Last Modified: Friday	December 10	2010 15:30:46
Instrument Type: Applied Biosystems 7300 Real-Time PCR System
Comments:
SDS v1.4
Thermal Cycler Profile
Stage	Repetitions	Temperature	Time	Ramp Rate	Auto Increment
1	1	50.0 °C	02:00:00	100
2	1	95.0 °C	10:00:00	100
3	40	95.0 °C	00:15:00	100
		60.0 °C	01:00:00	100
2700 Mode
Data Collection : Stage 3 Step 2
PCR Volume: 25 µL
Calibrator	wt
Endogenous Control	18S
RQ Min/Max Calculation Type	Advanced
Confidence	0.95
Sample	Detector	Task	Avg Ct	Avg dCt	dCt Std Err	ddCt	RQ	RQ Min	RQ Max	Outliers Removed
wt	18S	ENDO	9.097							0
-	18S	ENDO	10.907							0
wt	mef2D	Target	30.48	21.383	0.178	0	1	0.675	1.482	0
wt	mbnl	Target	33.634	24.537	0.068	0	1	0.877	1.14	0
-	mef2D	Target	34.455	23.547	0.286	2.164	0.223	0.129	0.387	0
-	mbnl	Target	33.076	22.169	0.283	-2.369	5.164	2.998	8.895	0
wt	rb11	Target	24.647	15.551	0.2	0	1	0.681	1.469	0
wt	Mef2B	Target	34.785	25.689	0.242	0	1	0.627	1.595	0
-	rb11	Target	27.054	16.147	0.059	0.596	0.662	0.591	0.741	0
-	Mef2B	Target	35.946	25.039	0.612	-0.65	1.569	0.483	5.095	0
wt	Crebbp	Target	34.896	25.8	0.088	0	1	0.824	1.213	0
-	Crebbp	Target	35.971	25.063	0.063	-0.736	1.666	1.449	1.915	0
Experiment #5 03/02/2011
Exported RQ Study Sample Summary
Document Name: 030211-2 today an.sdm
Plate Type: ddCt Study
User: INSTR-ADMIN
Document Information
Operator: INSTR-ADMIN
Last Modified: Wednesday	March 02	2011 16:31:41
Instrument Type: Applied Biosystems 7300 Real-Time PCR System
Comments:
SDS v1.4
Thermal Cycler Profile
Stage	Repetitions	Temperature	Time	Ramp Rate	Auto Increment
1	1	50.0 °C	02:00:00	100
2	1	95.0 °C	10:00:00	100
3	40	95.0 °C	00:15:00	100
		60.0 °C	01:00:00	100
2700 Mode
Data Collection : Stage 3 Step 2
PCR Volume: 25 µL
Calibrator	wt
Endogenous Control	18S SYBR
RQ Min/Max Calculation Type	Advanced
Confidence	0.95
Sample	Detector	Task	Avg Ct	Avg dCt	dCt Std Err	ddCt	RQ	RQ Min	RQ Max	Outliers Removed
wt	18S SYBR	ENDO	3.779							0
wt	mef2D	Target	29.334	25.555	0.175	0	1	0.679	1.473	0
wt	Rb11	Target	24.713	20.934	0.087	0	1	0.846	1.182	0
-	18S SYBR	ENDO	4.334							0
-	mef2D	Target	30.819	26.485	0.163	0.93	0.525	0.384	0.718	0
-	Rb11	Target	24.833	20.499	0.109	-0.435	1.351	1.097	1.666	0
wt	mef2C	Target	34.733	30.954	0.821	0	1	0.206	4.853	0
wt	Id2	Target	36.518	32.739	1.693	0	1	0.038	25.982	0
wt	crebbp	Target	30.413	26.634	0.173	0	1	0.717	1.394	0
-	mef2C	Target	36.021	31.686	0.485	0.732	0.602	0.237	1.531	0
-	Id2	Target	34.622	30.288	0.111	-2.451	5.468	4.418	6.768	0
-	crebbp	Target	30.872	26.538	0.094	-0.097	1.069	0.892	1.282	0
wt	pcaf	Target	29.015	25.235	0.254	0	1	0.614	1.63	0
wt	mbn1	Target	32.823	29.044	0.192	0	1	0.691	1.447	0
wt	mef2B	Target	33.026	29.247	0.195	0	1	0.688	1.455	0
wt	emerin	Target	21.471	17.692	0.108	0	1	0.813	1.23	0
-	pcaf	Target	29.797	25.463	0.177	0.228	0.854	0.608	1.2	0
-	mbn1	Target	31.944	27.609	0.187	-1.435	2.703	1.886	3.875	0
-	mef2B	Target	32.335	28.001	0.069	-1.246	2.372	2.038	2.762	0
-	emerin	Target	21.883	17.548	0.129	-0.143	1.104	0.861	1.416	0
Experiment #6 02/25/2011
Exported RQ Study Sample Summary
Document Name: 022511-an.sdm
Plate Type: ddCt Study
User: INSTR-ADMIN
Document Information
Operator: INSTR-ADMIN
Last Modified: Friday	February 25	2011 12:29:42
Instrument Type: Applied Biosystems 7300 Real-Time PCR System
Comments:
SDS v1.4
Thermal Cycler Profile
Stage	Repetitions	Temperature	Time	Ramp Rate	Auto Increment
1	1	50.0 °C	02:00:00	100
2	1	95.0 °C	10:00:00	100
3	40	95.0 °C	00:15:00	100
		60.0 °C	01:00:00	100
2700 Mode
Data Collection : Stage 3 Step 2
PCR Volume: 25 µL
Calibrator	3L
Endogenous Control	18S SYBR
RQ Min/Max Calculation Type	Advanced
Confidence	0.95
Sample	Detector	Task	Avg Ct	Avg dCt	dCt Std Err	ddCt	RQ	RQ Min	RQ Max	Outliers Removed
wt	18S SYBR	ENDO	3.786							0
wt	mef2D	Target	28.226	24.44	0.083	-2.835	7.135	5.572	9.136	0
wt	mef2C	Target	33.845	30.059	0.435	-1.73	3.318	0.905	12.157	0
wt	Id2	Target	34.504	30.718	0.122	-0.448	1.364	0.948	1.964	0
wt	emerin	Target	21.444	17.657	0.058	-0.035	1.025	0.863	1.216	0
-	18S SYBR	ENDO	3.682							0
-	mef2D	Target	29.661	25.979	0.03	-1.296	2.455	2.245	2.685	0
-	mef2C	Target	35.53	31.848	0.442	0.059	0.96	0.257	3.588	0
-	Id2	Target	34.005	30.323	0.026	-0.843	1.794	1.661	1.937	0
-	emerin	Target	21.039	17.357	0.077	-0.336	1.262	1.002	1.589	0
						Normalized to wt:
	Mef2D	Mef2C	Id2	emerin			Mef2D	Mef2C	Id2	emerin
wt	7.135	3.318	1.364	1.025		wt	1	1	1	1
-	2.455	0.96	1.794	1.262		-	0.344078	0.289331	1.31525	1.23122
Experiment #7 02/28/201
Exported RQ Study Sample Summary
Document Name: 022811_1an.sdm
Plate Type: ddCt Study
User: INSTR-ADMIN
Document Information
Operator: INSTR-ADMIN
Last Modified: Monday	February 28	2011 13:27:47
Instrument Type: Applied Biosystems 7300 Real-Time PCR System
Comments:
SDS v1.4
Thermal Cycler Profile
Stage	Repetitions	Temperature	Time	Ramp Rate	Auto Increment
1	1	50.0 °C	02:00:00	100
2	1	95.0 °C	10:00:00	100
3	40	95.0 °C	00:15:00	100
		60.0 °C	01:00:00	100
2700 Mode
Data Collection : Stage 3 Step 2
PCR Volume: 25 µL
Calibrator	3L
Endogenous Control	18S SYBR
RQ Min/Max Calculation Type	Advanced
Confidence	0.95
Sample	Detector	Task	Avg Ct	Avg dCt	dCt Std Err	ddCt	RQ	RQ Min	RQ Max	Outliers Removed
C-L	18S SYBR	ENDO	3.535							0
C-L	mef2D	Target	29.768	26.234	0.13	-0.525	1.439	0.976	2.123	0
C-L	mef2C	Target	34.968	31.433	0.309	-1.686	3.218	1.279	8.099	0
C+L	18S SYBR	ENDO	3.496							0
C+L	mef2D	Target	28.236	24.74	0.016	-2.019	4.053	3.863	4.253	0
C-L	Id2	Target	34.514	30.979	0.185	-0.431	1.348	0.777	2.339	0
C+L	mef2C	Target	35.025	31.529	0.207	-1.591	3.012	1.627	5.578	0
C+L	Id2	Target	34.666	31.17	0.071	-0.241	1.182	0.955	1.462	0
					Normalized to wt
	mef2D	mef2C	Id2			mef2D	mef2C	Id2
wt	4.053	3.012	1.182		wt	1	1	1
-	1.439	3.218	1.348		-	0.355046	1.06839	1.14044
Experiment #8 02/25/2011 #2
Exported RQ Study Sample Summary and Well Information
Document Name: 022811_2an.sdm
Plate Type: ddCt Study
User: INSTR-ADMIN
Document Information
Operator: INSTR-ADMIN
Last Modified: Monday	February 28	2011 13:29:52
Instrument Type: Applied Biosystems 7300 Real-Time PCR System
Comments:
SDS v1.4
Thermal Cycler Profile
Stage	Repetitions	Temperature	Time	Ramp Rate
1	1	50.0 °C	02:00:00	100
2	1	95.0 °C	10:00:00	100
3	40	95.0 °C	00:15:00	100
		60.0 °C	01:00:00	100
2700 Mode
Data Collection : Stage 3 Step 2
PCR Volume: 25 µL
Calibrator	3L
Endogenous Control
RQ Min/Max Calculation Type	Advanced
Confidence	0.95
Well ID	Well	Sample	Detector	Ct	Ct Std Err	Avg Ct	N (18S)	delta Ct	ddCt	2^-ddCt	Average
3	A3	-	emerin	20.921	0.148	21.069	3.535	17.386	0	1	0.907254
4	A4	-	emerin	21.217	0.148	21.069	3.535	17.682	0.296	0.814508
49	E1	wt	emerin	21.631	0.004	21.627	3.496	18.135	0	1	1.00278
50	E2	wt	emerin	21.623	0.004	21.627	3.496	18.127	-0.008	1.00556
55	E7	-	pcaf	27.321	0.054	27.267	3.535	23.786	6.4	0.0118415	0.0123018
56	E8	-	pcaf	27.213	0.054	27.267	3.535	23.678	6.292	0.012762
75	G3	wt	pcaf	29.711	0.059	29.652	3.496	26.215	8.08	0.00369554	0.00385302
76	G4	wt	pcaf	29.593	0.059	29.652	3.496	26.097	7.962	0.00401051
				Normalized to wt
	emerin	pcaf			emerin	pcaf
wt	1.00278	0.00385302		wt	1	1
-	0.907254	0.0123018		-	0.904738	3.19276
